# Supplementary material for: Morpho-molecular genetic diversity and population structure analysis in garden pea (Pisum sativum L.) genotypes using simple sequence repeat markers
Source: PLoS One. 2022 Sep 16;17(9):e0273499. doi: 10.1371/journal.pone.0273499 (PMC9480992; doi:10.1371/journal.pone.0273499)
Supplement: S3 Table — (TXT) [file pone.0273499.s003.txt]

S3 Table. Genetic distance matrix data calculated for the 56 garden pea genotypes on the basis of the SSR markers.
	1	2	3	4	5	6	7	8	9	10	11	12	13	14	15	16	17	18	19	20	21	22	23	24	25	26	27	28	29	30	31	32	33	34	35	36	37	38	39	40	41	42	43	44	45	46	47	48	49
2	1.00
3	0.52	0.52
4	0.59	0.59	0.95
5	0.64	0.64	0.73	0.77
6	0.47	0.47	0.89	0.88	0.88
7	0.45	0.45	0.73	0.68	0.68	0.79
8	0.88	0.88	0.63	0.56	0.63	0.60	0.38
9	0.79	0.79	0.58	0.56	0.75	0.63	0.50	0.85
10	0.68	0.68	0.84	0.86	0.73	0.79	0.82	0.50	0.68
11	0.45	0.45	0.73	0.68	0.64	0.75	1.00	0.50	0.38	0.73
12	0.64	0.64	0.73	0.77	0.64	0.63	0.89	0.38	0.50	0.91	0.82
13	0.76	0.76	0.76	0.77	0.64	0.79	0.73	0.63	0.68	0.92	0.64	0.82
14	0.55	0.55	0.82	0.79	0.58	0.68	0.82	0.38	0.50	0.91	0.79	0.89	0.82
15	0.55	0.55	0.55	0.53	0.68	0.58	0.68	0.54	0.79	0.64	0.58	0.68	0.64	0.58
16	0.45	0.45	0.64	0.68	0.58	0.47	0.64	0.38	0.50	0.64	0.68	0.79	0.55	0.64	0.68
17	0.64	0.64	0.64	0.58	0.47	0.58	0.73	0.54	0.50	0.73	0.68	0.79	0.82	0.73	0.68	0.64
18	0.60	0.60	0.68	0.68	0.64	0.58	0.82	0.38	0.58	0.84	0.73	0.91	0.76	0.82	0.73	0.73	0.91
19	0.60	0.60	0.68	0.68	0.64	0.58	0.82	0.38	0.58	0.84	0.73	0.91	0.76	0.82	0.73	0.73	0.91	1.00
20	0.55	0.55	0.64	0.53	0.47	0.63	0.79	0.63	0.47	0.64	0.79	0.68	0.73	0.68	0.68	0.58	1.00	0.82	0.82
21	0.60	0.60	0.68	0.68	0.64	0.58	0.73	0.38	0.58	0.84	0.64	0.82	0.76	0.91	0.64	0.64	0.82	0.92	0.92	0.73
22	0.55	0.55	0.64	0.63	0.58	0.58	0.58	0.38	0.68	0.73	0.47	0.68	0.73	0.68	0.73	0.68	0.79	0.82	0.82	0.68	0.82
23	0.47	0.47	0.58	0.56	0.63	0.63	0.63	0.38	0.68	0.68	0.50	0.63	0.68	0.63	0.79	0.63	0.75	0.79	0.79	0.68	0.79	1.00
24	0.64	0.64	0.73	0.74	0.68	0.68	0.58	0.54	0.79	0.82	0.47	0.68	0.82	0.68	0.73	0.79	0.68	0.73	0.73	0.58	0.73	0.82	0.79
25	0.68	0.68	0.76	0.77	0.73	0.68	0.73	0.50	0.68	0.92	0.64	0.82	0.84	0.82	0.64	0.64	0.82	0.92	0.92	0.73	0.92	0.82	0.79	0.82
26	0.64	0.64	0.64	0.68	0.64	0.50	0.79	0.38	0.50	0.82	0.73	0.91	0.73	0.79	0.68	0.79	0.89	1.00	1.00	0.79	0.91	0.79	0.75	0.68	0.91
27	0.73	0.73	0.64	0.74	0.68	0.58	0.58	0.54	0.58	0.82	0.58	0.79	0.82	0.68	0.55	0.68	0.79	0.82	0.82	0.68	0.82	0.73	0.68	0.73	0.91	0.89
28	0.68	0.68	0.68	0.77	0.73	0.58	0.64	0.50	0.58	0.84	0.64	0.82	0.76	0.73	0.55	0.73	0.73	0.84	0.84	0.64	0.84	0.73	0.68	0.73	0.92	0.91	1.00
29	0.60	0.60	0.60	0.68	0.64	0.47	0.73	0.38	0.47	0.76	0.73	0.91	0.68	0.73	0.64	0.82	0.82	0.92	0.92	0.73	0.84	0.73	0.68	0.64	0.84	1.00	0.91	0.92
30	0.64	0.64	0.73	0.74	0.79	0.75	0.79	0.50	0.68	0.91	0.68	0.79	0.82	0.79	0.68	0.58	0.79	0.91	0.91	0.73	0.91	0.79	0.79	0.79	1.00	0.89	0.89	0.91	0.82
31	0.58	0.58	0.68	0.69	0.75	0.75	0.63	0.54	0.79	0.79	0.50	0.63	0.79	0.63	0.79	0.75	0.63	0.68	0.68	0.58	0.68	0.79	0.79	1.00	0.79	0.63	0.68	0.68	0.58	0.79
32	0.68	0.68	0.68	0.68	0.73	0.58	0.82	0.50	0.68	0.84	0.73	0.91	0.76	0.82	0.82	0.73	0.82	0.92	0.92	0.73	0.84	0.73	0.68	0.73	0.84	0.91	0.73	0.76	0.84	0.82	0.68
33	0.64	0.64	0.64	0.63	0.79	0.63	0.89	0.50	0.68	0.82	0.79	0.89	0.73	0.79	0.89	0.68	0.79	0.91	0.91	0.73	0.82	0.68	0.68	0.68	0.82	0.89	0.68	0.73	0.82	0.82	0.68	1.00
34	0.73	0.73	0.73	0.74	0.89	0.75	0.79	0.63	0.79	0.91	0.68	0.79	0.82	0.79	0.79	0.58	0.68	0.82	0.82	0.64	0.82	0.68	0.68	0.79	0.91	0.79	0.79	0.82	0.73	0.91	0.79	0.91	0.91
35	0.78	0.78	0.67	0.67	0.73	0.60	0.73	0.56	0.73	0.89	0.60	0.87	0.89	0.87	0.78	0.60	0.87	0.89	0.89	0.73	0.89	0.78	0.73	0.78	0.89	0.87	0.78	0.78	0.78	0.87	0.73	1.00	1.00	1.00
36	0.60	0.60	0.70	0.71	0.76	0.71	0.65	0.57	0.88	0.80	0.53	0.65	0.70	0.65	0.76	0.65	0.65	0.80	0.80	0.60	0.80	0.88	0.88	0.88	0.90	0.76	0.76	0.80	0.70	0.90	0.88	0.70	0.70	0.80	0.69
37	0.68	0.68	0.79	0.75	0.88	0.75	0.79	0.69	0.75	0.89	0.75	0.75	0.79	0.79	0.75	0.58	0.68	0.79	0.79	0.68	0.79	0.63	0.63	0.75	0.89	0.75	0.75	0.79	0.68	0.89	0.75	0.89	0.89	1.00	1.00	0.76
38	0.55	0.55	0.73	0.68	0.58	0.58	0.82	0.38	0.50	0.82	0.79	0.89	0.73	0.82	0.68	0.73	0.91	1.00	1.00	0.89	0.91	0.79	0.75	0.68	0.91	1.00	0.79	0.82	0.91	0.89	0.63	0.91	0.89	0.79	0.87	0.76	0.79
39	0.56	0.56	0.56	0.53	0.60	0.60	0.73	0.33	0.60	0.78	0.60	0.73	0.78	0.73	0.78	0.47	0.87	0.89	0.89	0.87	0.89	0.78	0.87	0.67	0.89	0.87	0.78	0.78	0.78	1.00	0.73	0.78	0.87	0.87	0.78	0.85	0.83	0.87
40	0.45	0.45	0.55	0.50	0.55	0.50	0.79	0.38	0.38	0.64	0.73	0.73	0.55	0.68	0.68	0.68	0.79	0.82	0.82	0.79	0.73	0.58	0.63	0.47	0.73	0.82	0.68	0.73	0.82	0.79	0.50	0.73	0.79	0.68	0.60	0.65	0.75	0.89	0.87
41	0.68	0.68	0.84	0.86	0.73	0.79	0.82	0.50	0.68	1.00	0.73	0.91	0.92	0.91	0.64	0.64	0.73	0.84	0.84	0.64	0.84	0.73	0.68	0.82	0.92	0.82	0.82	0.84	0.76	0.91	0.79	0.84	0.82	0.91	0.89	0.80	0.89	0.82	0.78	0.64
42	0.73	0.73	0.73	0.68	0.68	0.68	0.55	0.85	0.88	0.73	0.47	0.58	0.82	0.64	0.79	0.64	0.73	0.64	0.64	0.68	0.64	0.79	0.75	0.89	0.73	0.58	0.68	0.64	0.55	0.68	0.88	0.73	0.68	0.79	0.87	0.76	0.79	0.64	0.60	0.47	0.73
43	0.50	0.50	0.83	0.83	0.67	0.78	1.00	0.33	0.33	1.00	1.00	1.00	0.83	1.00	0.56	0.67	0.67	0.83	0.83	0.67	0.83	0.56	0.56	0.56	0.83	0.83	0.78	0.83	0.83	0.83	0.56	0.83	0.83	0.83	0.78	0.60	0.83	0.83	0.78	0.83	1.00	0.50
44	0.44	0.44	0.60	0.59	0.64	0.58	0.73	0.38	0.68	0.68	0.64	0.73	0.60	0.64	0.91	0.73	0.73	0.84	0.84	0.73	0.76	0.82	0.89	0.73	0.76	0.82	0.64	0.68	0.76	0.82	0.79	0.76	0.82	0.73	0.67	0.90	0.68	0.82	0.89	0.82	0.68	0.64	0.67
45	0.68	0.68	0.60	0.59	0.64	0.58	0.73	0.50	0.68	0.76	0.64	0.82	0.76	0.73	0.82	0.64	0.82	0.84	0.84	0.73	0.76	0.73	0.68	0.73	0.76	0.82	0.73	0.68	0.76	0.73	0.68	0.92	0.91	0.82	1.00	0.60	0.79	0.82	0.78	0.64	0.76	0.73	0.67	0.68
46	0.60	0.60	0.52	0.50	0.64	0.58	0.73	0.50	0.68	0.68	0.64	0.73	0.68	0.64	0.91	0.55	0.73	0.76	0.76	0.73	0.68	0.64	0.68	0.64	0.68	0.73	0.64	0.60	0.68	0.73	0.68	0.84	0.91	0.82	0.89	0.60	0.79	0.73	0.89	0.73	0.68	0.64	0.67	0.76	0.92
47	0.68	0.68	0.52	0.50	0.64	0.58	0.73	0.63	0.68	0.68	0.64	0.73	0.76	0.64	0.91	0.55	0.82	0.76	0.76	0.82	0.68	0.64	0.68	0.64	0.68	0.73	0.64	0.60	0.68	0.73	0.68	0.84	0.91	0.82	0.89	0.60	0.79	0.73	0.89	0.73	0.68	0.73	0.67	0.76	0.84	0.92
48	0.76	0.76	0.60	0.59	0.64	0.58	0.73	0.63	0.68	0.76	0.64	0.82	0.84	0.73	0.82	0.64	0.91	0.84	0.84	0.82	0.76	0.73	0.68	0.73	0.76	0.82	0.73	0.68	0.76	0.73	0.68	0.92	0.91	0.82	1.00	0.60	0.79	0.82	0.78	0.64	0.76	0.82	0.67	0.68	0.92	0.84	0.92
49	0.89	0.89	0.56	0.61	0.67	0.50	0.60	0.67	0.67	0.78	0.56	0.78	0.89	0.73	0.73	0.60	0.87	0.78	0.78	0.73	0.78	0.73	0.67	0.73	0.78	0.78	0.87	0.78	0.78	0.73	0.67	0.89	0.87	0.87	1.00	0.54	0.83	0.73	0.73	0.56	0.78	0.87	0.67	0.56	0.89	0.78	0.89	1.00
50	0.76	0.76	0.60	0.59	0.64	0.58	0.73	0.63	0.68	0.76	0.64	0.82	0.84	0.73	0.82	0.64	0.91	0.84	0.84	0.82	0.76	0.73	0.68	0.73	0.76	0.82	0.73	0.68	0.76	0.73	0.68	0.92	0.91	0.82	1.00	0.60	0.79	0.82	0.78	0.64	0.76	0.82	0.67	0.68	0.92	0.84	0.92	1.00	1.00
51	0.81	0.81	0.62	0.61	0.67	0.60	0.67	0.67	0.73	0.81	0.56	0.78	0.90	0.78	0.78	0.56	0.89	0.81	0.81	0.78	0.81	0.78	0.73	0.78	0.81	0.78	0.78	0.71	0.71	0.78	0.73	0.90	0.89	0.89	1.00	0.63	0.87	0.78	0.78	0.56	0.81	0.89	0.67	0.62	0.90	0.81	0.90	1.00	1.00
52	0.76	0.76	0.60	0.59	0.64	0.58	0.73	0.63	0.68	0.76	0.64	0.82	0.84	0.73	0.82	0.64	0.91	0.84	0.84	0.82	0.76	0.73	0.68	0.73	0.76	0.82	0.73	0.68	0.76	0.73	0.68	0.92	0.91	0.82	1.00	0.60	0.79	0.82	0.78	0.64	0.76	0.82	0.67	0.68	0.92	0.84	0.92	1.00	1.00
53	0.60	0.60	0.60	0.50	0.64	0.68	0.82	0.75	0.58	0.60	0.82	0.64	0.68	0.64	0.73	0.55	0.82	0.68	0.68	0.91	0.60	0.55	0.58	0.55	0.60	0.64	0.55	0.52	0.60	0.64	0.58	0.76	0.82	0.73	0.78	0.50	0.79	0.73	0.67	0.64	0.60	0.73	0.67	0.60	0.76	0.76	0.84	0.84	0.78
54	0.68	0.68	0.47	0.47	0.68	0.63	0.79	0.69	0.54	0.58	0.79	0.68	0.68	0.58	0.75	0.58	0.79	0.68	0.68	0.88	0.58	0.50	0.54	0.50	0.58	0.68	0.63	0.58	0.68	0.63	0.54	0.79	0.88	0.75	0.83	0.43	0.75	0.68	0.67	0.68	0.58	0.68	0.67	0.58	0.79	0.79	0.89	0.89	0.87
55	0.47	0.47	0.79	0.75	0.63	0.68	0.68	0.40	0.50	0.68	0.63	0.75	0.68	0.68	0.68	0.68	0.89	0.89	0.89	0.88	0.79	0.79	0.75	0.68	0.79	0.88	0.68	0.68	0.79	0.75	0.63	0.79	0.75	0.63	0.73	0.71	0.63	0.89	0.73	0.75	0.68	0.68	0.56	0.79	0.79	0.68	0.68	0.79	0.67
56	0.64	0.64	0.64	0.58	0.47	0.58	0.73	0.54	0.50	0.73	0.68	0.79	0.82	0.73	0.68	0.64	1.00	0.91	0.91	1.00	0.82	0.79	0.75	0.68	0.82	0.89	0.79	0.73	0.82	0.79	0.63	0.82	0.79	0.68	0.87	0.65	0.68	0.91	0.87	0.79	0.73	0.73	0.67	0.73	0.82	0.73	0.82	0.91	0.87
[truncated: 6 more columns]
