# Supplementary material for: Morpho-molecular genetic diversity and population structure analysis in garden pea (Pisum sativum L.) genotypes using simple sequence repeat markers
Source: PLoS One. 2022 Sep 16;17(9):e0273499. doi: 10.1371/journal.pone.0273499 (PMC9480992; doi:10.1371/journal.pone.0273499)
Supplement: S2 Data — (XLSX) [file pone.0273499.s006.xlsx]

## Sheet: Sheet1
Varieties		Days to 50% flowering	First flower node	Days to first picking	Pod length	Pod width	Seeds per pod	Shelling	Average pod weight	Harvest duration	Number of branches per plant	Number of nodes per plant	Internodal length	Plant height	Number of pods per plant	TSS	Ascorbic acid	Moisture content	Sugars	Pod yield per plant
SP-6	R1	85	10.6	120	11.46	1.92	9.7	50	6.72512	24	1.9	26.4	6.54	76.06	19.0703	17	32	4.9	5.9	128.25
	R2	87	10.4	128	11.4	2.02	9.8	54.2	6.60951	25	1.7	23.8	6.34	73.66	18.2631	17.5	28.8	5	6.1	120.71
	R3	90	10.2	123	11.7	1.88	9.2	50.4	7.17	21	1.6	28.3	6.2	69.08	17.251	16.4	32	4.5	5.6	123.69
SP-3	R1	95	10.2	120	12.06	2.1	9.6	49.4	7.03	20	1.9	26.6	6.52	63.1	15.7283	16.6	25.6	4.4	6.4	110.57
	R2	92	9.8	124	11.44	1.68	9.1	50.6	6.7	21	1.8	24.1	6.13	65.96	17.1642	17.1	22.4	4.2	6	115
	R3	90	10	126	11.9	1.8	8.9	52.9	6.5	24	1.7	23.9	6.6	70.08	19.0108	15.6	22.4	4.3	6.2	123.57
SP-24	R1	89	11	126	12.2	2.06	9.8	51.1	6.77994	18	2	24.4	5.36	55.44	13.6329	15.5	23.4	4.2	5.5	92.43
	R2	90	11.2	123	12.1	1.84	8.8	47.6	6.06923	18	1.9	29	5.66	60.68	14.445	14.8	25.6	3.8	5.1	87.67
	R3	84	11.2	129	12.64	1.92	9.3	53.6	6.86242	15	1.7	27.5	5.62	63.24	12.3134	15.4	27.8	4.5	4.6	84.5
SP-22	R1	84	9.6	120	10.7	1.8	8.7	50.9	6.44835	24	2.4	27.8	7.12	72.4	19.36	16.8	28.8	5.4	5.7	124.84
	R2	90	9.6	124	11.06	1.96	9.8	52.5	6.33427	22	2.3	23.6	6.56	75.98	17.86	17.4	25.6	5.2	6	113.13
	R3	85	9.4	121	10.84	1.86	9.6	51.9	6.3	23	2	25	6.9	79	18.4365	16.4	25.6	5.1	5.5	116.15
SP-18	R1	88	11.8	129	12.66	2	9.6	45.8	6.33	17	1.4	19.6	5.9	63.14	11.6224	15.5	25.6	5	7.1	73.57
	R2	94	9.6	125	13.1	2.02	9.8	47.8	6.67	16	1.5	20.3	6.2	70.04	10.6822	15.2	31	4.8	6.4	71.25
	R3	86	11.2	132	12.46	2.06	10.3	46.9	6	15	1.5	21.5	6.5	71.16	14.1667	13.4	28.8	5.2	6.8	85
SP-12	R1	94	10.6	127	12	1.84	10.2	52.9	5.8	20	2.4	28	5.9	67.16	18.6207	16.8	22.4	4.2	6.4	108
	R2	87	10.4	126	11.26	1.82	9.4	52	5.67	18	2.3	27.9	6.2	64.04	17.4603	15.4	25.6	4.2	6.2	99
	R3	90	9.8	126	12	1.86	9.8	51	6.53333	18	2.5	25.5	6.5	72.28	15.8418	16.1	28.8	4.3	5.8	103.5
SP-10	R1	92	10.6	127	12	2	9.6	54.4	6.5935	23	2	26.8	6.52	63.78	15.7473	14.3	28.8	4.2	5.7	103.83
	R2	88	9.8	122	11.96	1.64	9.2	48.4	6.09122	22	1.8	25.5	6.67	66.68	16.335	16.5	32	4.1	4.5	99.5
	R3	92	9.6	123	12.5	1.96	9.4	51	6.0198	24	1.6	27.1	6.95	65.98	18.1485	15.7	25.6	4	5.4	109.25
SN-8-2	R1	94	10.2	126	12.6	1.88	7.8	47.3	5.61972	23	2	25.2	7.2	69.6	18.43	15.7	19.2	4.3	6	103.571
	R2	95	11.8	125	12.4	1.8	9	44	5.67	19	2.1	23.9	7	76.84	19.6349	15.5	25.6	4.4	6.2	111.33
	R3	94	10.8	125	11.9	1.72	8.2	51.4	5.97238	22	2.1	22.5	6.9	73.16	17.86	16.1	22.4	4.8	5.8	106.667
SN-6	R1	90	10.6	125	11.5	1.86	9.1	47.8	5.27003	22	1.8	24.2	6.2	69.64	19.22	16	25.6	4.6	5.7	101.29
	R2	94	11	125	11.14	1.82	8.5	50.3	5.85919	19	1.4	23.8	6.5	70.14	15.8913	16.5	32	4.2	6.7	93.11
	R3	91	10.8	126	11.2	1.84	8.4	52.5	5.33333	21	1.5	22.6	6	77.38	18.3994	14.4	28.8	4.3	6	98.13
SN-5	R1	91	11.8	135	12	1.9	9.3	49.9	5.7375	15	1.6	23.2	7.23	71.4	14.1176	17.5	22.4	5	5.3	81
	R2	94	11.4	135	11.24	1.82	9	48.3	5.30933	19	1.4	22.5	7.32	68.16	16.5746	16.8	25.6	5.2	5.5	88
	R3	92	11	136	12.06	1.9	9.4	50.3	6.07186	15	1.5	21.8	7.13	76.44	13.9167	15.8	25.6	5	6.2	84.5
SN-22	R1	88	12	124	12.4	2	8.7	53.3	6.56	20	1	23.6	6.9	75.18	16.6662	15.8	25.6	4.3	4.7	109.33
	R2	93	10.6	125	11.8	1.82	8.5	52	6.01102	19	1.2	24.5	6.8	79.88	18.8703	16.5	28.8	4.2	4.5	113.43
	R3	84	11	126	12.16	1.82	8.5	53.9	6.83581	18	1.1	21.9	7.1	73.18	15.47	17.8	32	4.5	5.4	105.75
SN-2	R1	92	10.8	125	11.96	1.94	8.8	45.6	6.18313	17	1.4	18.8	5.6	65.24	13.6177	13.8	32	4.4	7.8	84.2
	R2	88	11.4	124	11.82	1.84	8.2	48	6.54181	20	1.5	21.3	5.56	70.08	11.72	13	32	5.1	7.3	76.67
	R3	86	11.8	123	12.56	1.96	9.1	50.6	6.5	21	1.2	20.5	5.23	67.84	12.4877	14.2	28.8	4.8	6.7	81.17
SN-10	R1	97	11.8	127	10.7	1.8	9.9	48	6.17	23	1.4	24.6	5.4	63.84	19.3955	17.7	25.6	5.2	5.5	119.67
	R2	102	11.8	128	11.1	1.88	9.4	47.2	6.44304	20	1.5	22.2	5.63	72.98	17.6935	15.2	28.2	5	5.8	114
	R3	97	10.6	123	10.8	1.62	9	50	5.6088	21	1.3	25.2	6.22	65.86	21.9298	16.7	22.4	5.5	6.2	123
DPPM-65	R1	88	12.4	125	11.7	1.8	9	51.2	5.20739	25	1.9	26.5	6.5	78.2	15.9715	16.8	25.6	4.8	5.8	83.17
	R2	92	13	126	11.06	1.8	8.2	45.8	5.12089	21	2	26.9	6.9	76.8	14.89	15.2	22.4	4	5.2	76.25
	R3	91	12.2	129	11.46	1.86	9	48.1	5.60502	22	1.7	28.7	7.2	72.2	13.3291	16.9	28.8	4.5	5	74.71
DPPM-74	R1	91	11.4	127	8.9	1.78	7.8	50	4.9693	23	2.1	28.8	7.5	82.3	15.47	15.4	28.8	4.2	6.2	76.875
	R2	97	11	129	8.86	1.72	8	48	5	25	2	28.5	7.8	81.4	16.134	14.8	22.4	4.4	6.6	80.67
	R3	97	11	129	8.92	1.74	7.5	48.7	5.33333	22	1.9	29	7.1	74.5	13.4531	15.6	22.4	5	7.1	71.75
DPPMFWR-27	R1	91	11.6	126	9.6	1.96	7.7	50.5	5.83	24	2.4	32.3	6.9	88.8	13.8079	16.2	18	4.1	6.4	80.5
	R2	88	10.8	127	9.44	1.96	7.7	50	5.95548	20	2.1	30.9	7.4	85.7	12.58	16.5	19.2	4.1	5.4	74.92
	R3	87	11	126	9.6	1.86	7.8	46.6	4.88235	21	2	33.3	6.6	80.6	17	18.2	20.4	4.6	5.6	83
DPPMFWR-30	R1	99	12.6	135	9.44	1.94	7.1	50.3	4.8	15	1.7	23.8	6.9	60.8	16.3687	16.7	25.6	4	6.2	78.57
	R2	99	12.4	134	8.96	1.9	7.4	48.8	5.2138	13	1.6	24.5	6.2	62.9	13.33	15.8	27.8	4.1	6.6	69.5
	R3	97	11.6	132	8.6	1.86	6.5	46.6	5	15	1.8	23.1	6.4	65.5	14.776	15.5	23.4	5	5.8	73.88
DPPMR-09-1	R1	90	13	128	8.9	1.8	7.7	50.1	4.48332	22	1.6	23.8	5.6	64.44	16.3629	18.2	24	5.3	5.5	73.36
	R2	94	13	126	9.04	1.74	7.6	49.3	5.15686	18	1.8	22.5	5.5	70.02	12.75	18	25.6	5	6.2	65.75
	R3	94	12.6	132	8.92	1.84	7.5	47.8	4.6942	18	1.8	21.5	5.2	64.76	14.77	15.8	22.4	4.8	5.9	69.3333
L-40-1014-1	R1	86	10.6	122	9.34	1.78	7	46.6	5	25	2.4	28.2	5.2	73.66	17.75	18.2	31	5	7.1	88.75
	R2	94	11	128	8.74	1.66	6.6	50	5.01093	20	2.2	26.2	5.1	78.08	15.55	16.2	29.8	5.1	6.8	77.92
	R3	89	11	125	9.46	1.76	7.3	42.8	5.10131	19	2.2	25.6	4.9	77.26	16.09	16.5	34.2	5.5	6.3	82.08
(PX19-1)-1	R1	94	10.8	125	11.9	1.84	8.5	44.1	6.60571	22	1.6	20.2	6	68.4	15.4412	15	19.2	4.2	6.9	102
	R2	98	10.4	127	11.54	1.9	8.4	45.9	6.60129	17	1.5	23.1	5.2	62.9	14.7153	15.5	19.2	4.1	6.5	97.14
	R3	92	11	129	11.4	1.84	7.8	42.1	6.70484	20	1.3	19.8	5.6	72.9	13.97	16.6	22.4	4.5	7	93.6667
AP-0.3-129	R1	90	11	133	9	2.02	7.5	50	4.54118	14	2.2	24.2	5.8	57	21.25	18	25.6	5.5	4.8	96.5
	R2	86	12.2	127	9.56	1.92	7.4	53.3	5.11617	17	2.3	26.6	6.1	59.34	17.216	18.2	22.4	5.2	4.6	88.08
	R3	88	10.8	127	9.56	1.92	7.3	46.1	4.67411	17	2.3	24.7	5.5	60.48	19.7	16.8	19.2	5	4.5	92.08
L-0.3-139-1	R1	91	12	125	9.36	1.72	7.3	46.4	4.4	25	1.8	23.8	6.2	59.6	14.5068	17	22.4	4.4	6.7	63.83
	R2	93	11	122	9.96	1.68	8.1	50	4.36267	22	1.7	18.5	6.5	51.18	15.11	16	25.6	4.1	6.9	65.92
	R3	94	11.4	127	9.24	1.68	7.45	46.6	4.27887	20	1.6	20.7	6.4	55.38	16.71	16.2	22.4	4.6	6	71.5
L-40-1014	R1	88	12.2	124	8.9	1.76	7	46.8	4.17947	23	2.6	26.6	5.85	84.54	22.9359	17.2	23.4	5.1	5.2	95.86
	R2	91	11.6	127	8.96	1.84	6.2	45.4	4.37115	20	2.5	23.8	6.1	81.9	20.8	16.5	25.6	5.8	6	90.92
	R3	93	12	128	9.66	1.76	7.1	45.7	4.77593	19	2.3	25.4	6.3	85.02	18.3043	16	27.8	5	5.5	87.42
L-50-1113-1	R1	96	12	132	10	1.9	8.4	51.6	5.69067	15	2	22.6	6.8	78.56	17.0455	16.1	20.2	4.5	4.7	97
	R2	92	11.2	125	9.92	1.9	8.2	47	5.72787	19	2.1	21.5	6.65	70.18	16.3376	16.2	22.4	4.2	5.6	93.58
	R3	93	11.2	125	10.36	1.88	8.5	50	5.81716	20	2.3	20.5	6.3	77.26	15.15	15.9	24.6	5	5	88.13
Pusa Prabal	R1	90	12	130	9.44	1.52	8.3	48.3	4.33333	17	1.5	22.5	5.2	70.8	16.9777	18.3	26.8	5	5.2	73.57
	R2	95	10.8	126	9.92	1.58	8.2	50.2	4.19332	15	1.6	21.2	5.6	69.8	19.76	18.8	25.6	5.1	6	82.86
	R3	92	10.6	124	10.1	1.52	8.2	45.4	4.29799	16	1.5	22.1	5.2	76.4	17.45	16.8	21.2	5.5	6.2	75
2017/PMVAR/1	R1	101	13	133	10.4	1.9	7.6	47	5.7093	16	1.8	24.6	6.16	65.72	12.611	17.6	19.2	5.2	6	72
	R2	101	13.2	135	10.26	1.92	8	48.5	5.53289	15	1.7	22.4	5.82	69.46	13.68	16.9	25.6	4.6	5.4	75.69
	R3	99	13.4	128	10.5	2.01	8.4	43.7	5.26809	18	1.9	25	5.98	60.42	15.3281	16.6	22.4	4.3	5.1	80.75
2017/PMVAR/2	R1	94	10.8	130	11.36	1.62	9.5	49.5	5.50099	20	2.4	24.8	6.78	69.26	15.21	16.6	31	5.1	6.2	83.67
	R2	94	12.2	126	11.6	1.72	7.8	52.6	5.8983	23	2.3	24.8	6.86	64.04	14.6415	15.3	34.2	4.2	6.5	86.36
	R3	97	11.6	132	11.64	1.76	8.4	42.2	5.38138	22	2.1	22.6	6.26	67.74	16.86	16	28.8	4.8	5.6	90.73
2017/PMVAR/3	R1	94	12	128	10.6	2.08	7.2	52.9	6.07212	16	1.5	26.8	7.44	89.96	14.42	16.8	25.6	4.6	6.7	87.56
	R2	90	12	130	9.96	2.08	8.1	48	5.90663	18	1.7	22	7.04	87.6	15.53	18	28.8	4.7	6.8	91.73
	R3	92	12	134	10.86	2.1	9	48.6	5.71064	15	2	34.2	7.44	89.22	16.7564	16.4	31	4	7.2	95.69
2017/PMVAR/4	R1	91	12.4	122	12.1	1.66	9.5	47.3	5.2987	22	2.3	31.6	6.62	66.96	19.25	15.9	25.6	4.6	6.8	102
	R2	94	11.8	129	11.68	1.58	9.3	48.2	5.33333	20	2.2	29	6.52	71.16	18.5006	16.9	25.6	4.6	6.6	98.67
	R3	90	11.4	124	11.45	1.64	8.8	50.5	5.46465	20	1.9	26.4	6.24	75.84	17.4449	16.7	22.4	5.5	7	95.33
2017/PMVAR/5	R1	85	10.8	119	10.8	1.8	8.2	49.6	5.90418	25	2.9	33.8	6.44	68.1	14.82	16.2	19.2	5.3	4.5	87.5
	R2	85	11.6	120	10.42	1.74	8.6	48.6	6.03	24	2.6	28.6	7.2	69.66	15.4491	17.3	22.4	5	5.2	93.1579
	R3	87	11	118	10.8	1.86	8.2	46.3	5.83	26	2.8	31.8	7.66	69.66	16.295	17.5	19.2	4.8	5.4	95
2017/PMVAR/6	R1	90	10.6	122	10.66	1.74	9.4	47.1	6.83553	22	2.7	32.2	7.08	67.74	16.72	18.1	34.2	5.5	5.7	114.29
	R2	85	12.4	120	11.3	1.8	8.5	50.5	5.89927	24	2.6	31.2	6.74	70.48	20.65	16.6	32	5.6	5.4	121.82
	R3	84	11	122	11.4	1.95	8.9	48.3	6.8	22	2.4	26.4	6.8	75.74	17.3309	17.2	28.8	5	6.2	117.85
2017/PMVAR/7	R1	94	13	127	11.06	1.7	8.8	48.3	6.13333	20	1.9	23.6	6.6	75.62	14.8098	13.2	28.8	5.7	6	90.8333
	R2	87	12	124	12.02	1.88	8.9	46.5	6.27273	22	2.1	24.8	7.02	77.16	13.75	15.5	28.8	5.5	5.2	86.25
	R3	94	12.6	121	11.3	1.76	8.4	50.9	5.60744	23	1.8	21	7.12	72.44	16.8829	15.1	25.6	5.2	5.8	94.67
2018/PMVAR/1	R1	87	10.6	122	11.7	1.88	9.4	50.3	6.45	22	2	28	6.32	74.56	20.0667	16.8	25.6	4.2	5.8	129.43
	R2	87	11	124	12.08	1.97	9.3	51.3	6.75	22	1.8	27.2	7.02	69.06	18.4874	17	28.8	4.3	6	124.79
	R3	84	11	119	11.64	1.93	10	49.2	7.13	25	1.6	24.6	6.78	72.14	17.1809	17.6	32	4.8	6.4	122.5
2018/PMVAR/2	R1	90	12.4	121	11.64	1.82	8.6	48.4	5.33	23	1.4	20	5.82	93.42	18.4203	16.5	22.4	4.4	6.6	98.18
	R2	94	11.4	122	11.76	1.8	9.3	44.2	5.53	22	1.7	21.4	5.84	89	16.9331	16.7	19.2	4.2	6.4	93.64
	R3	97	10.8	125	11.7	1.76	9.3	48	5.26316	19	1.5	19.4	5.62	89.26	19.38	15.3	22.4	5	6.8	102
2018/PMVAR/3	R1	90	13.2	126	10.66	1.88	8.4	49.5	5.39854	18	1.4	22.6	6.62	88.58	14.591	15.7	28.8	5.6	5.6	78.77
	R2	97	11.8	130	10.28	2.04	7.9	50.7	5.24558	16	1.5	27.4	6.74	83.06	16.41	16.4	32	4.9	5	86.08
	R3	97	12	127	10.92	1.8	8.8	47	5.56058	17	1.7	25.8	7.22	85.86	15.27	16	25.6	5.2	4.6	84.91
2018/PMVAR/4	R1	85	10.2	119	10.06	1.84	9.6	45.5	5.83	25	1.2	25.6	6.62	90.18	15.7907	16.8	19.2	4.8	6.6	92.06
	R2	92	10.6	126	11.1	1.78	10.4	47.8	6.15006	22	1.2	23.2	6.34	84.14	15.66	16.2	22.4	4.4	6.2	96.31
	R3	90	9.6	121	10.86	1.78	7.4	48.6	5.96007	23	1.4	21.2	6.46	85.78	17.03	17.3	16	5	5.8	101.5
2018/PMVAR/5	R1	85	11.6	118	10.9	1.88	8.1	48.3	5.93812	26	2.2	19.8	6.08	63.48	18.26	18.5	24.6	4.3	5.7	108.43
	R2	87	10.8	124	10.94	1.56	8.8	50.5	5.78194	23	2	26	6.2	65.38	19.49	17.8	22.4	4.4	4.9	112.69
	R3	83	12	120	11.6	1.8	8.6	45.5	5.48261	25	2.2	21.2	6.45	64.54	21.28	16.5	20.2	4.9	5.2	116.67
2018/PMVAR/6	R1	90	12	121	11.8	1.78	8.7	50	5.8804	25	1.8	23	6.8	71.12	17.81	16.5	32	4.4	5.5	104.73
	R2	94	12	128	11.1	1.74	8.7	46.4	5.27	20	1.6	19	6.7	74.44	20.3245	17.4	27.8	4.7	5.3	107.11
	R3	97	12.6	123	11.8	1.78	8.6	44.4	5.28907	23	1.4	22.8	7.4	78.72	21.31	17.2	28.8	4.2	4.7	112.71
2018/PMVAR/7	R1	83	11	124	11.34	1.8	8.4	45.2	5.64959	22	2	25.8	7.72	74.26	19.8386	15.9	25.6	4.6	5.9	112.08
	R2	87	10.8	130	11.64	1.8	9	50	6.25	24	2.3	22	7.2	70.7	16.9936	15.5	27.8	4.5	5.3	106.21
	R3	85	10.8	126	12	1.74	7.7	48.1	5.83148	20	1.9	27.4	7.02	66.84	17.98	16.1	23.4	4.7	6.2	104.85
2018/PMVAR/8	R1	94	11.8	125	9.6	1.92	6.1	45.7	5.2554	19	2.2	21.2	7.16	76.5	18.05	17.5	28.8	4.8	5.3	94.86
	R2	94	11.6	128	9.88	1.88	6.5	49	5.59562	16	2	19.4	7.2	75.32	16.42	16.8	31	5	6.1	91.88
	R3	97	10.6	132	9.14	1.96	5.8	46.8	5.76832	15	2	20.6	6.46	75.84	14.96	17	25.6	5.3	5.5	86.2941
2019/PMVAR/1	R1	87	11.4	121	11.05	1.85	9.5	54.1	6.47	25	2	25.6	6.62	67.56	17.7743	18.6	27.8	5.8	6.1	115
	R2	89	11.2	125	11.28	1.89	9.7	52.1	6.84951	23	1.9	26.2	6.85	72.06	16.48	18.5	26.6	4.7	5.6	112.88
	R3	90	11.4	123	11.8	1.95	9.8	45.4	6.34309	21	1.7	23.8	6.4	64.1	18.8	17	32	5.5	6.2	119.25
2019/PMVAR/2	R1	99	11.2	126	10.2	2.08	8.4	44	6.17	23	1.6	23.6	6.76	66.5	13.7763	18.4	28.8	4.3	5.4	85
	R2	94	13.6	131	9.76	2.06	8.7	50	6.55943	20	1.5	21.2	6.58	65.74	12.62	17.1	31	4.5	5.6	82.78
	R3	94	11.2	124	9.94	2.08	8	46.8	6.0141	20	1.7	25	6.1	65.2	14.89	16.6	32	5	6.2	89.55
2019/PMVAR/3	R1	98	12.2	133	10.44	1.84	7.6	48.3	5	15	1.6	23.8	6.2	84.8	17	15.3	27.8	5	5.4	85
	R2	93	13	126	10.06	2.16	8.1	43.8	5.48257	18	1.7	28.2	6.56	84.2	15.0868	14.4	31	4.9	5	82.7143
	R3	95	12.6	131	10.3	1.92	7.8	47.3	4.96769	14	1.5	25.2	5.7	83.88	18.26	17	25.6	5.2	4.8	90.71
2019/PMVAR/4	R1	90	10.2	120	10.68	2.12	8.1	44	6.75085	25	2.4	22.3	6.84	63.02	12.3688	18	25.6	4.8	5.9	83.5
	R2	85	9.8	121	10.6	2.22	7.2	43.4	6.18682	23	2.2	24.8	6.28	65.78	13.9684	17.8	28.8	4.6	6.2	86.42
	R3	86	10.8	121	11.06	2.34	7.4	41.3	7.26137	22	2	25.4	6.56	63.86	10.9442	16.5	32	5	5.4	79.47
2019/PMVAR/5	R1	97	12	123	12.12	1.74	8.3	44.6	5.48469	21	1.6	28.6	7.02	66.24	19.6	16.5	28.8	4.1	6.6	107.5
	R2	90	11	125	12.3	1.84	9.3	48	5.72465	19	1.9	25	6.7	66.88	18.2981	16.8	25.6	4	6.7	104.75
	R3	94	12.4	127	12.36	1.8	8.8	47.1	5.21495	17	1.5	26.8	6.35	64.58	21.54	15	22.4	4.8	5.8	112.33
2019/PMVAR/6	R1	94	12.8	121	8.96	1.74	7	48.4	4.53333	23	1	19	6.86	81.54	23.8235	16.5	32	6.8	6.5	108
	R2	90	13.2	125	9.22	1.86	8.2	43.7	5.07844	19	1.2	18	6.66	87.02	20.6461	15.4	25.6	6.5	7.1	104.85
	R3	94	13.4	124	9.42	1.85	7.3	46.7	4.54411	20	1	15.8	6.56	82.82	24.94	16.2	25.6	5.8	6.6	113.33
2019/PMVAR/7	R1	90	12.4	119	10.9	1.74	8.2	47.9	4.86667	25	2.2	22.2	6.06	65.8	20.4164	18.2	22.4	4.4	7.8	99.36
	R2	88	11.6	123	10.44	1.84	7.5	45	5.66667	21	2	24.6	5.8	66.34	16.2476	18.6	23.6	4.8	6.6	92.07
	R3	90	12.2	120	11.3	1.86	7.9	48.7	5.85023	24	2.4	27.8	5.65	65.4	15.49	17.8	19.2	4.2	6.7	90.62
2019/PMVAR/8	R1	87	11	126	10.6	1.6	7	46.5	5	18	1.7	27.2	7	60.72	10.692	17.5	25.6	5.5	5.8	53.46
	R2	85	10.8	127	10.7	1.7	6.9	51.5	4.67	17	2	23.6	6.54	58	11.242	18.3	28.8	4.5	5.5	52.5
	R3	92	10.8	126	9.76	1.62	6.6	49	5.12679	18	1.5	21.8	6.7	57.74	9.07	18.2	22.4	4.8	5.1	46.5
Pusa Shree	R1	76	8.8	114	7.98	1.8	6.7	42.8	4.60833	22	1.5	18.2	5.9	68.5	17.1429	15	19.2	6.3	5.8	79
	R2	75	9.4	115	8	1.88	6	45	4	19	1.2	19.5	6	70.6	18.875	15.8	20.4	5.5	5.6	75.5
	R3	73	9.8	117	8.06	1.74	6.2	46.1	4.39614	22	1.6	20.8	5.6	65.4	15.9231	16.2	18	5.2	5.2	70
Matar Ageta	R1	74	9	113	9.1	1.8	7	50	4.6734	24	1.6	19.6	5.9	66.8	13.6239	16	22.4	6.3	6	63.67
	R2	80	9.2	115	9	1.82	6.6	42.6	4.64263	21	1.7	17.8	5.4	75.2	15.67	15.4	25.6	5.9	5.5	72.75
	R3	78	9.2	112	9.08	1.8	6.9	48.6	4.86841	22	1.4	18.4	5.6	73.4	14.6188	14.9	28.8	5.5	5.2	71.17
Palam Triloki	R1	73	9.2	111	9.36	1.82	6.8	46.8	5.07	23	1.6	21.6	5.5	59.7	15.6147	15.3	25.6	6.4	5.3	79.1667
	R2	76	9	112	9.3	1.92	7.4	47.6	5.5	22	1.2	19.9	5.5	55.2	13.8636	16.5	25.6	5.5	5	76.25
	R3	73	8.8	115	8.84	1.86	7.2	51.3	5.66248	22	1.4	20.9	5.8	60.7	12.73	15.8	28.8	6	4.6	72.0833
Lincoln	R1	102	13.2	132	10.24	1.76	8.5	46	5.21435	15	2.1	25.6	6.2	80.2	12.8492	15.4	32	5	6.6	67
	R2	99	13	128	9.72	1.78	8.3	48.1	5.59429	16	1.8	28.5	6.1	79.5	10.6055	15.6	28.8	4.8	6	59.33
	R3	97	13	126	9.76	1.78	8.4	47.5	5.41809	15	1.6	27.4	6.6	72.1	11.72	17.8	25.6	4.5	6.1	63.5
Palam Sumool	R1	90	11.6	127	13.46	2.2	7.6	46.1	7.09121	20	2.2	28.6	6.3	72.3	12.6918	20.8	28.8	4.3	6.8	90
	R2	85	12	126	13.5	2.2	8.3	43.7	7.41296	18	2.5	27.9	6.7	75.5	11.4893	18.8	34.2	4.2	6.2	85.17
	R3	92	11.4	132	13.16	2.12	7.6	48.4	7.6724	16	2.2	29.7	6.55	70.8	10.47	20.3	32	4.5	6	80.33
Palam Priya	R1	94	10.8	132	10.35	1.74	8.5	47.1	5.47213	31	1.2	22	5.2	55.9	14.0713	15.5	28.8	5.3	6.2	77
	R2	94	10.4	126	9.9	1.76	8.1	45.2	4.79665	29	1.3	23.9	5.5	65.8	17.9	16.5	25.6	5	6.4	85.86
	R3	99	9.6	129	9.82	1.68	8.4	49.3	4.87189	26	1.6	25.6	5.6	60.2	16.86	16.1	22.4	5	6	82.14
Azad P-1	R1	99	11.4	130	10.26	1.9	8.1	48.5	5.75014	17	2.1	25.7	6.2	71.2	12.5214	15.9	23.4	5.2	5.2	72
	R2	97	12	126	9.86	1.88	7.5	47.1	6.02398	18	2.2	25.9	6.5	72.4	11.26	15.5	25.6	4.6	5.6	67.83
	R3	94	12	132	10.02	1.9	8.2	50.3	5.52774	15	1.9	27.5	6.4	69.8	13.8393	16.3	27.8	4.2	5.3	76.5
Pb-89	R1	90	12.2	125	10.34	1.84	8.5	52.9	5.93458	17	1.5	20	5.9	62.3	15.4838	16.8	27.8	5	6.2	91.89
	R2	92	12	124	10.5	1.64	8.4	50.4	6.09325	20	1.4	22.8	6.2	70.8	15.8093	17	25.6	4.8	5.6	96.33
	R3	86	11.8	122	10.3	1.9	8.9	48.9	6.27372	17	1.2	21.9	6.1	64.6	15.8375	17.4	22	5.5	5.5	99.36
