# Supplementary material for: Morpho-molecular genetic diversity and population structure analysis in garden pea (Pisum sativum L.) genotypes using simple sequence repeat markers
Source: PLoS One. 2022 Sep 16;17(9):e0273499. doi: 10.1371/journal.pone.0273499 (PMC9480992; doi:10.1371/journal.pone.0273499)
Supplement: S3 Data — (XLSX) [file pone.0273499.s007.xlsx]

## Sheet: Sheet1
		Days to 50% flowering	First flower node	Days to first picking	Pod length	Pod width	Seeds per pod	Shelling	Average pod weight	Harvest duration	Number of branches per plant	Number of nodes per plant	Internodal length	Plant height	Number of pods per plant	TSS	Ascorbic acid	Moisture content	Sugars	Pod yield per plant
SP-6	R1	85	10.6	135	11.65	1.86	8.9	49.9	5.46853	25	2.1	26.2	6.3	77.4	22.0809	16.8	32.2	5.5	5.9	120.75
	R2	85	11.2	125	11.2	1.96	9.1	49	5.83333	27	1.9	24.2	5.7	75.8	19.9048	18.5	28.8	5.2	6.4	116.111
	R3	90	10.4	128	10.8	1.9	9.3	47.7	5.70472	26	1.8	23.2	5.84	73	19.3212	16	28.8	5.6	6.5	110.222
SP-3	R1	85	11	129	12.4	1.72	9.2	45.2	5.45	25	2.2	27	6.6	77.6	20.3246	15.4	27.8	4.5	6.1	110.769
	R2	84	10.6	124	10.9	1.9	8.5	49	5.76	23	1.9	24.4	6.38	75.6	18.9525	18.8	25.6	4.3	5.8	109.167
	R3	90	10.4	127	12.2	1.98	9.6	51.7	5.83	22	2.1	23.8	5.92	72.4	18.2742	16.5	23.4	4.8	5.5	106.538
SP-24	R1	84	11.2	134	10.8	1.7	8	49.4	5.24793	26	2.7	29.4	7.1	74	15.125	15.1	25.6	6.2	5.9	79.375
	R2	87	11.2	134	11.96	1.88	8.6	44	5.6	27	2.5	31.6	6	78.6	13.3929	15.8	23.4	5.5	5.4	75
	R3	88	11.4	125	11	1.84	8.2	47.6	5.37736	28	2.6	28.6	5.8	73.2	13.25	16	27.8	5.2	5.3	71.25
SP-22	R1	83	10.2	123	10.1	1.62	8.4	49.1	5.27586	30	2.1	25.8	7.3	81.5	19.7835	16.2	23.4	4.2	5.4	104.375
	R2	88	10.4	129	10.98	1.7	9.1	50.6	5.34247	26	1.9	21.8	7.8	84.8	21.5256	17	27.8	4	5.9	115
	R3	85	10.6	124	10.45	1.76	8.5	48.4	5.2381	29	1.8	22.5	6.86	78.7	21.1909	16.4	25.6	4.3	5.6	111
SP-18	R1	82	12	128	11.14	1.72	8.3	44.9	5.50608	29	2.1	26.8	6.5	87	17.5563	16.1	28.8	5.6	6.8	96.6667
	R2	85	11	135	11.64	1.74	9.1	46	5.6333	25	1.9	21.4	7.2	83.8	15.7989	14.3	31	6	6.2	89
	R3	88	10.6	130	10.78	1.7	8.8	47.5	5.45918	28	2	22.8	6.2	85	16.8981	13.3	26.6	4.5	6.4	92.25
SP-12	R1	84	11	128	9.84	1.64	8.2	47.7	4.7351	30	2.7	30.2	7.25	80.8	21.5714	17.4	28.8	4.5	5.8	102.143
	R2	83	10.6	124	10.3	1.74	8.4	50.6	5	27	2.4	27.8	6.4	71	19.4	16.2	30	5	6.6	97
	R3	85	10.8	130	10.8	1.66	9	45.7	5.47403	28	2.7	25.4	6.66	78.6	19.25	16.9	25.6	5.1	6.2	105.375
SP-10	R1	85	10.6	128	10.18	1.72	7.4	47.5	5.34351	25	2.2	28.4	7.1	82.2	16.375	16.4	33.2	5	4.6	87.5
	R2	83	9.8	126	10.3	1.76	7.1	45.9	5.09091	22	2.1	23.6	6.62	75.8	15.7143	16.6	32	5.2	5.1	80
	R3	89	10.4	132	10.9	1.64	8	48.5	5.04717	20	1.9	24.2	7.36	77.2	17.6667	15.5	30.8	4.6	5.5	89.1667
SN-8-2	R1	90	11.4	133	10.9	1.7	7.6	48.2	6.09514	20	2.3	24.4	7.8	76.2	17.39	15.4	22.4	6	6.4	106.11
	R2	93	10.4	138	11.84	1.56	8.2	42.1	6.33333	22	2.1	27	7.3	72.8	16.5866	16.2	22.4	6.2	6.2	105
	R3	95	12	134	12.06	1.6	7.8	43.7	6.06049	21	2	23	6.62	71.4	18.77	14.6	25.6	5.3	6.1	113.75
SN-6	R1	84	11.2	126	10.7	1.82	7.2	50.3	5.62	26	1.7	21	5.7	82.5	17.3982	15.2	28.8	5.8	6.1	97.7778
	R2	90	10.8	131	11.38	1.66	8.3	45	5.53333	25	1.9	22.8	6.6	88	16.0843	15.6	26.6	5.5	6.2	89
	R3	93	11.4	135	11.5	1.84	7.8	46.4	5.39326	24	2	25	6.28	85.6	17.8	16.2	31	5.5	6.5	96
SN-5	R1	85	11.6	129	10.68	1.8	8.3	43.4	5.93	29	1.7	22	7.2	76.6	13.6594	18.6	19.2	4.3	5.3	81
	R2	85	11.6	131	11.06	1.92	8.2	46	5.47619	24	1.9	24.5	7.4	85	14.2663	16.8	19.2	4.2	5.6	78.125
	R3	91	11.8	136	11.2	1.66	8.4	45.3	5.75	27	1.8	23.1	7.96	82.6	15	17.4	22.4	4.9	5.2	86.25
SN-22	R1	88	12	135	12.2	1.92	8.1	48.4	5.89	20	1.6	21	7.6	105.8	14.3369	17.3	34.2	5.8	5.3	84.4444
	R2	88	11.4	137	12.4	1.78	8.1	46.1	5.42	22	1.7	24.8	6.8	105.6	14.5551	16.9	32	5.9	5	78.8889
	R3	92	11.5	139	12.66	1.98	7.2	50	5.71	21	1.9	20.6	7.22	106.6	13.2443	15	29.8	5	4.8	75.625
SN-2	R1	83	11	128	10.5	1.8	7.2	47.4	5.17	25	1.2	19.8	5.6	77.4	13.1001	14.2	28.8	4.4	7.1	67.7273
	R2	88	12	133	10.8	1.66	6.8	49.2	5.2	26	1.2	21	5.8	79.4	13.2867	13	32	4.8	6.4	69.0909
	R3	90	11.8	136	11.46	1.62	7.6	45.2	5.39	24	1.4	21.6	6.12	73.2	13.6054	14	35.2	4	6.8	73.3333
SN-10	R1	91	11.4	130	11.1	1.86	7.2	47	5.44304	26	1.5	22.8	5.8	75.6	15.8	18.7	26.6	4.5	5	86
	R2	94	11.8	138	11.2	1.72	8.5	48.1	5.53	23	1.6	25.2	6.4	78.4	16.2749	16.5	31	4.1	4.9	90
	R3	96	12	136	11.62	1.92	8.2	45	5.25	22	1.3	24	6.62	82	15.619	16	28.8	5	4.6	82
DPPM-65	R1	86	12	135	11.48	1.88	7.5	45.7	4.88506	20	1.8	27.4	7.9	87.6	13.4338	15.4	20.2	5.8	5.8	65.625
	R2	83	12.4	133	10.74	1.76	7.1	47.3	4.96552	23	1.4	23	7.1	80.6	13.8735	17	22.4	5.5	5.7	68.8889
	R3	90	13.2	140	10.4	1.8	7.2	47.1	4.90196	21	1.6	24.6	7.4	82.5	13.1143	16.1	24.6	5.1	6	64.2857
DPPM-74	R1	97	12.2	136	9.1	1.72	6.5	50.6	4.00595	20	1.7	28.8	7.7	87.2	16.2259	15.2	22.4	5.1	6.1	65
	R2	92	12	133	8.66	1.68	6.3	46.6	4.43262	24	1.5	25.1	7.3	83.2	14.1	16.4	24.6	5.8	6.8	62.5
	R3	99	12.2	135	9.4	1.86	7.2	47.1	4.71663	21	1.6	24.3	7.6	91.6	12.6738	14.8	20.2	5.2	6.6	59.7778
DPPMFWR-27	R1	91	11.8	137	9.04	1.94	7.2	52.3	6.60194	20	1.8	27.6	6.8	93.2	11.5496	16	18	4.2	6.7	76.25
	R2	89	11.4	133	8.8	1.84	5.9	45	6.13	22	1.6	25.9	6.12	88.4	12.2349	16.8	22.4	4.5	6	75
	R3	94	11.6	136	9.48	1.72	6.2	49.4	6.38298	21	1.5	24.5	6.54	92.6	10.9014	18	19.2	4	5.8	69.5833
DPPMFWR-30	R1	96	12.4	144	8.96	1.86	5.7	50	4.81579	18	1.7	22.6	6.7	65	7.6571	15.5	25.6	5.6	5.4	36.875
	R2	94	12	141	9.3	1.68	5.4	45.4	4.86	17	1.6	23.2	6.2	68.2	7.01459	17.2	28.8	5	5.7	34.0909
	R3	99	12.6	139	8.58	1.52	5.1	43.1	4.39394	20	1.5	20	5.9	62.2	9.6092	17.5	25.6	5.9	6.1	42.2222
DPPMR-09-1	R1	99	13.2	136	9	1.66	5.8	45	4.28	22	1.6	23	6.3	85.4	13.2399	16.8	31	5.6	5.8	56.6667
	R2	98	13.6	139	9.1	1.62	6.3	49.2	4.25806	20	1.9	25.8	5.45	80	14.0909	15.1	26.6	5.7	6.1	60
	R3	102	13.6	130	9.1	1.84	6.1	50	3.92324	19	1.8	22	5.8	89.6	13.9624	16.9	28.8	5.1	6.4	54.7778
L-40-1014-1	R1	89	11.6	139	8.54	1.6	7	47.1	3.85	21	2.1	29.8	5.7	83.2	15.3247	16.6	28.8	4	7.4	59
	R2	94	12.2	135	8.9	1.54	5.9	51	4.35133	21	2.2	28.8	5.5	85.8	14.0187	15.6	28.8	4.2	6.6	61
	R3	94	12.6	132	8.1	1.62	6.5	49	4.17935	23	1.9	26.4	5.2	79.4	13.0802	16.2	25.6	5.1	7	54.6667
(PX19-1)-1	R1	85	11.2	140	11.04	1.88	6.6	44.2	6.0232	18	1.5	21.2	6	73.8	11.6692	15.8	20.2	5.2	6.1	70.2857
	R2	86	11.4	130	10.9	1.88	6.9	43.4	5.71311	19	1.3	20	5.76	77.2	13.5556	16.1	24.6	4.8	6.6	77.4444
	R3	89	11.2	137	11.72	1.78	8.1	43.6	6.13254	21	1.2	19.6	6.64	78.8	11.8833	15	22.4	5.5	6.3	72.875
AP-0.3-129	R1	89	12	136	9.92	1.8	7	47.2	3.72	17	1.7	24.9	6.6	90.6	14.174	16.5	25.6	5.4	4.8	52.7273
	R2	94	12.6	138	10.12	1.78	7.4	48.5	4.07	18	1.8	23.7	6.2	85.4	12.6945	16	27.8	5.3	4.7	51.6667
	R3	94	13.2	131	9.4	1.72	7.2	50	3.6	20	1.9	21.6	5.7	83.6	13.4921	16.3	23.4	4.8	4.9	48.5714
L-0.3-139-1	R1	99	12.6	140	10.04	1.72	7.7	47.3	3.68	21	1.7	25	7.1	81.8	15.528	15.6	28.8	4.5	6.2	57.1429
	R2	97	12.4	133	9.4	1.72	5.7	43.7	3.83	19	1.4	21	6.4	72.4	15.6658	16.8	26.6	4	6.7	60
	R3	102	12.4	142	10.3	1.7	6.3	44	3.53	20	1.5	22	6.8	75	15.3784	17.1	31	5.2	6.6	54.2857
L-40-1014	R1	88	13	141	9.14	1.78	6.4	51.4	3.82488	20	2	27	5.5	96.4	18.0833	16.4	27.8	5.3	5.8	69.1667
	R2	86	13	140	7.2	1.62	5.9	50	3.80282	22	2	23.1	5.62	92.4	19.3636	17.7	25.6	4.5	6	73.6364
	R3	92	12	140	8.48	1.52	6.1	50	4.04762	21	1.8	24.5	6.34	98	16.7326	16	23.4	5	6.1	67.7273
L-50-1113-1	R1	92	12	137	11.22	1.86	7.7	44.4	5.3125	23	1.5	23.8	7	85.2	13.3333	16.5	24.6	4.5	4.6	70.8333
	R2	94	12.6	134	12	1.7	7.4	43	5	21	1.8	24.6	7.3	86.6	13.5	16.3	20.2	5	4.9	67.5
	R3	95	12.6	131	9.98	1.68	4.8	41.1	4.69	20	1.7	20.8	6.48	77.4	13.0301	15.7	22.4	4.3	5.2	61.1111
Pusa Prabal	R1	85	12	128	8.5	1.46	7.6	43.7	3.73	21	1.3	22	5.3	75.8	14.0751	17.2	19.2	5.4	5.9	52.5
	R2	89	11.4	131	9.22	1.62	7	45	3.62	20	1.5	23	6.1	83.6	13.8122	18.5	24.6	5	6.2	50
	R3	88	11.4	125	8.4	1.42	6.4	50.9	3.34	19	1.2	20.2	4.9	80.6	16.9661	18.4	22.4	4.8	6.5	56.6667
2017/PMVAR/1	R1	101	13.4	140	10.26	2.04	8.7	44.8	5.25	19	1.7	23.4	6	83.2	15.102	16.6	19.2	4.2	5.4	79.2857
	R2	99	14	138	9.94	2.04	7.7	42.1	5.04	21	1.6	21	5.64	80.75	13.7085	17.4	22.4	4.8	5.8	69.0909
	R3	102	14.6	142	10.12	1.76	7.8	45.2	5.11628	18	1.3	22.4	6.4	75.2	13.8773	17	25.6	4.1	5.2	71
2017/PMVAR/2	R1	90	11.4	136	10.92	1.76	8.8	47.6	4.45852	19	1.6	21.2	7.2	108.2	9.95652	16.7	31	6.2	6.1	44.3913
	R2	90	12.4	138	10.74	1.62	8.5	48.3	4.41453	21	1.2	25.4	7	103.2	11.1429	16.2	28.8	6	6.2	49.1905
	R3	93	11.8	131	10.12	1.64	7.5	48.7	4.5566	22	1.4	20	6.4	101.8	9.21739	16.5	25.6	6.3	6.4	42
2017/PMVAR/3	R1	90	12.6	133	9.44	1.82	7.4	48	5.43	20	2.1	25.5	7.6	106.8	13.8122	14.6	25.6	5.7	6.9	75
	R2	93	12.2	135	10.3	1.94	7.2	43.6	5.23	25	2.2	28	7.45	108.8	14.2038	16.3	31	5.5	6.8	74.2857
	R3	93	12.8	139	10.16	1.86	6.8	46.3	5.2	21	1.9	25.1	7.1	98.5	13.0769	15.8	28.8	5	6.3	68
2017/PMVAR/4	R1	90	12	142	10.56	1.62	8.3	47.7	4.81	18	1.9	27.2	7.1	103	15.8185	15	19.2	5.2	7.6	76.087
	R2	85	12	136	10.88	1.58	9.2	42.6	4.98	20	1.6	23.4	6.3	97	14.6355	16.4	22.4	5.8	7.2	72.8846
	R3	88	11.6	145	10.76	1.44	7.9	46.9	5.19	21	1.5	23	6.7	95.4	13.2734	16.2	22.4	4.6	6.9	68.8889
2017/PMVAR/5	R1	83	11	123	10.62	1.88	7.4	42.6	5.44	28	2.1	23.2	7.45	84	12.903	16.4	19.2	6	4.6	70.1923
	R2	84	10.6	125	9.62	1.88	6.6	44	5.24	30	2	23.6	7.2	90.4	14.1121	16	22.4	5.2	4.8	73.9474
	R3	89	10.4	131	10.56	1.66	7.1	47.3	5.15	25	1.7	22.4	6.74	82.4	12.5331	15.5	25.6	5	4.5	64.5455
2017/PMVAR/6	R1	83	11.2	127	10.58	1.96	8.9	47.1	5.56	26	1.8	26.4	7.2	86.6	17.0863	17.8	28.8	5.2	5.6	95
	R2	83	12	120	10.98	1.84	9	46.6	5.83	30	1.8	23.2	6.35	78.2	16.0568	16.3	31	5.1	6.4	93.6111
	R3	84	11.6	123	10.74	1.82	8.5	50.2	5.4	29	2	24.2	6.68	81	15.6379	17.5	28.8	5.8	5.8	84.4444
2017/PMVAR/7	R1	85	12.8	124	10.34	1.74	7.7	42.1	5.20124	28	1.6	22.6	6.8	90.2	10.1624	15.2	31	4.8	5.7	52.8571
	R2	94	12.4	132	10.6	1.58	7.2	43.7	5.04545	25	2	24	7.3	96.6	9.35248	13.2	25.6	4.7	6.1	47.1875
	R3	93	12.8	128	9.94	1.76	6.6	38.8	5.05747	27	1.8	23.2	6.3	89.2	8.7	12	28.8	4	6	44
2018/PMVAR/1	R1	88	11.2	139	12.2	1.86	9.7	49.2	5.36	20	2	27.6	7.25	93.8	18.5401	17.2	22.4	4.4	6	99.375
	R2	89	11	137	11.4	1.88	9.2	51.5	5.64639	22	2	25.8	6.8	97.4	16.7094	16.8	27.8	5.1	6.1	94.3478
	R3	90	11.2	137	11.6	1.76	8.95	48.1	5.48148	23	1.8	24.2	6.58	89.8	16.6014	16.6	25.6	4.7	6.6	91
2018/PMVAR/2	R1	95	11	135	11.28	1.66	8.5	45.9	4.5935	18	1.6	21.8	6.9	105.2	12.3	14.4	25.6	5.4	6.9	56.5
	R2	93	12	129	11.2	1.72	7.5	47.3	4.81308	22	1.5	19.2	6.22	99.2	12.5882	15.3	22.4	5.6	6.4	60.5882
	R3	93	11.4	137	10.62	1.66	7.9	47.5	4.72477	20	1.7	21.6	6.56	101.6	13.625	14.9	27.8	5.1	6.2	64.375
2018/PMVAR/3	R1	88	12.2	131	10.04	1.98	7.1	47.3	5.13	28	1.9	28	7.4	131.2	14.9708	16.9	22.4	4.9	4.8	76.8
	R2	90	13.6	135	10.44	1.94	7.4	44.3	4.53	25	2.1	27	6.9	128.2	15.3422	15.4	28.8	4.1	5.2	69.5
	R3	92	11.8	138	10.52	1.84	7	47.8	4.63	27	1.8	25.2	7.02	124.6	14.5017	16.5	25.6	5.2	4.4	67.1429
2018/PMVAR/4	R1	86	10.2	130	9.9	1.84	8.8	46.3	5.95308	27	1.6	22.2	7.5	103.6	11.8579	16.9	25.6	5.3	6.7	70.5909
	R2	83	10.6	125	10.64	1.8	8.5	42.9	5.59758	24	1.2	20.6	6.74	96	11.1655	16.6	19.2	4.1	6.5	62.5
	R3	84	10.8	129	10.04	1.72	9.6	45.9	5.87629	25	1.6	21.4	7.14	99.4	10.7778	17.7	22.4	5	6.1	63.3333
2018/PMVAR/5	R1	84	11.6	123	10.22	1.8	7.1	45.4	5.05	32	1.8	19.6	6.2	86.2	13.9064	17.4	22.4	5.8	5.6	70.2273
	R2	84	11.6	121	10.42	1.82	7.3	50	5.37	29	2	20.4	6.32	79.2	11.6811	16.9	22.4	5.1	5.3	62.7273
	R3	85	11	126	10.64	1.74	8	45.6	5.17	30	1.6	18	6.54	82.4	12.3088	17.5	25.6	5.2	4.9	63.6364
2018/PMVAR/6	R1	89	12.2	136	11.22	1.56	8.4	43.1	4.84	22	1.3	20.4	7.24	108.2	12.3967	16.8	19.2	5.6	4.6	60
	R2	94	12	141	11.86	1.4	8.6	47.2	5.18	20	1.6	23.2	6.7	115	12.2801	17.5	22.4	6	5.2	63.6111
	R3	93	12	138	11.56	1.5	8.7	44.1	5.05	18	1.5	21.2	7.38	110.8	11.2871	17	22.4	6.1	5.5	57
2018/PMVAR/7	R1	85	12	135	11.22	1.66	7.6	48.5	4.91	25	1.9	28.8	7.6	113	15.762	15.9	22.4	5.8	5.8	77.3913
	R2	90	11.2	135	10.82	1.68	8.2	43.3	5.05845	26	1.9	27	7.7	110.8	16.2464	14.3	22.4	4.9	5.7	82.1818
	R3	93	11	139	10.96	1.76	7.4	43	5.41227	23	1.8	25.4	7.3	108.6	13.8369	15.1	18	5.5	5.9	74.8889
2018/PMVAR/8	R1	92	11.2	140	10.06	2.06	8.2	40	5.3	20	1.5	21.6	7.6	95.2	9.76693	15.6	25.6	4.1	6.2	51.7647
	R2	89	11.8	137	9.36	1.96	7.1	42.8	5.41	20	1.4	18.9	6.84	89.8	8.67735	16.5	28.8	4.7	6.4	46.9444
	R3	89	11.6	143	10.22	1.8	7.6	38.2	5.18	16	1.3	20.1	7.4	93.4	8.68726	16.3	31	3.9	5.7	45
2019/PMVAR/1	R1	85	11.6	127	10.64	1.84	8.9	50.1	6.15	33	1.8	21.8	7	102.6	17.4797	16.5	22.4	6	6.4	107.5
	R2	84	11.4	131	10.7	1.92	9.4	49.2	5.84	28	2	24	7.2	95.6	17.3957	17.6	25.6	5.4	5.8	101.591
	R3	88	11.6	133	11.42	1.82	9	47.8	5.86	26	1.6	22.4	6.64	100.2	16.9795	16.7	28.8	5.8	5.6	99.5
2019/PMVAR/2	R1	88	11.2	133	9.14	2.1	8.1	45.5	5.81	25	2	26	7.4	91	13.4825	16.5	28.8	6	5.3	78.3333
	R2	85	12	130	8.64	1.98	8.1	47.2	5.97	26	1.9	23.8	6.5	83.2	11.7253	16.2	28.8	6.5	5.8	70
	R3	88	11.2	136	8.8	1.98	7.5	42.4	5.69	18	2.1	27.6	7.15	86.4	13.0053	16.6	32	5.6	5.7	74
2019/PMVAR/3	R1	90	12	133	9.6	1.96	7.1	47.3	5.05859	28	1.5	22	6.68	96.8	12.8	15.3	29.8	4.8	4.7	64.75
	R2	95	13.4	136	10.3	2.02	7.4	45.2	4.79866	22	1.3	24.6	6.6	103.2	12.7119	14.1	34.2	4	5.3	61
	R3	93	12.8	138	9.96	1.8	6.8	48.2	4.6	23	1.6	23.4	5.9	99.8	12.2283	14	32	5.2	4.9	56.25
2019/PMVAR/4	R1	77	10.4	123	9.96	2.32	7.5	34.6	6.59	31	1.6	19.8	7.35	80.75	11.4568	17.1	34.2	5.2	6.1	75.5
	R2	79	9.8	126	9.8	2.32	6.7	34.6	6.33	29	1.4	21.4	6.7	86.2	11.5158	18.6	28.8	4.4	6	72.8947
	R3	84	10.8	129	10.3	2.02	6.7	37.1	6.37736	27	1.4	20.8	6.44	84	10.6279	17.5	32	5	6.2	67.7778
2019/PMVAR/5	R1	94	11.6	133	11.78	1.88	9.4	44.2	4.73485	25	2.3	27.6	7.4	96.8	15.576	17	19.2	5.5	6.2	73.75
	R2	94	12.2	139	11.56	1.72	8.9	44.4	4.16216	23	2.2	26	6.9	100.8	16.3756	16	19.2	5.1	6.2	68.1579
	R3	90	12.4	138	11.2	1.7	8.5	49.2	4.20635	22	2	24.8	6.6	93.4	15.3208	15.3	22.4	6	6.5	64.4444
2019/PMVAR/6	R1	93	13.2	137	9.5	1.82	7.4	46.6	3.88545	23	2.2	29	6.7	103.2	16.15	16.5	28.8	4.8	7.1	62.75
	R2	100	14.4	134	10.06	1.78	7.7	41.1	4.18	26	2.1	28.1	7.4	100.4	16.2148	15	31	4.4	7	67.7778
	R3	94	13.8	135	9.3	1.7	7.2	42.6	4.01	25	1.9	26.5	6.56	97.2	14.7132	16.7	25.6	4.1	6.6	59
2019/PMVAR/7	R1	84	12.4	121	10.4	1.9	7.6	45.4	5.49	30	2.1	24.8	6.5	86.8	15.0471	17.6	19.2	4	7.1	82.6087
	R2	84	11.2	118	9.9	1.8	7.1	44.4	5.34	29	1.7	22.4	5.8	78.5	13.5545	18.1	22.4	5.1	6.9	72.381
	R3	86	12.4	131	9.64	1.64	8.2	47.3	5.24	28	2	23.2	5.65	80.8	14.8431	16.3	18	4.5	7.2	77.7778
2019/PMVAR/8	R1	79	11	125	9.16	1.58	6.9	49.1	4.23585	29	1.7	23	7.05	102.8	10.6236	18.1	22.4	4.3	5.4	45
	R2	80	11	130	9.82	1.86	6.4	47.1	4.97	27	1.6	22	7.4	98	8.47188	17.5	26.8	4.8	5.6	42.1053
	R3	80	10.2	124	9.4	1.64	7	45.4	4.45	26	1.5	20	6.94	95.8	8.36454	18.2	25.6	4.8	5.2	37.2222
Pusa Shree	R1	76	9.8	121	7.54	1.76	5.6	42.1	3.35	26	1.1	17.8	6.3	75.6	14.7595	16.1	19.2	5.5	5.6	49.4444
	R2	74	9.8	123	7.96	1.9	5.8	43.4	3.51	22	1.3	18.2	6.6	80.6	12.432	14.8	22.4	5.1	4.8	43.6364
	R3	76	10	117	7.2	1.86	4.6	45.4	3.2	25	1.2	17.2	6.06	73.8	14.0625	15.4	24.6	5.9	5.6	45
Matar Ageta	R1	74	10.8	116	8.6	1.9	7.1	45	4.71429	29	1.4	18.5	6	77.6	12.7273	14.9	28.8	4.4	4.8	60
	R2	76	11.4	118	8	1.92	7.1	44	4.90654	30	1.3	20.4	6.3	80.6	10.7	16	25.6	5.3	5.6	52.5
	R3	74	10.2	116	8.38	1.88	6.4	50	4.36	27	1.6	17.5	5.6	72.6	12.6147	15.7	22.4	4.7	5.4	55
Palam Triloki	R1	72	9.8	114	8.68	1.96	7	47.3	5.08621	30	1.5	19.7	5.5	63	12.869	15.7	32	5.2	4.8	65.4545
	R2	72	9.4	114	8.76	1.94	6.8	44.4	4.91935	25	1.6	20.9	5.88	68.8	12.112	15	28.8	5.6	5.3	59.5833
	R3	75	8.6	118	8.54	2.04	7.5	45.7	5.16	27	1.8	18.8	5.4	60.4	11.3511	16.4	32	5	5.5	58.5714
Lincoln	R1	95	14	128	8.36	1.64	6.9	49.8	4.71	19	2.3	26.6	7.6	92	13.1938	16	25.6	6	6.6	62.1429
	R2	101	13.8	133	9.3	1.64	6.5	43.1	4.38	21	1.9	24.4	7.3	88	12.4429	15.8	27.8	6.3	7.1	54.5
	R3	100	13.6	136	9.18	1.68	6.9	44.8	4.52	20	2.2	25.6	6.78	83.6	13.8274	16.7	22.4	5.6	6.4	62.5
Palam Sumool	R1	90	12.2	141	13.02	2.26	6.5	42.2	6.60194	17	2	28.4	7.06	84.2	11.4444	18	22.4	4.6	5.8	75.5556
	R2	93	12.6	143	12.24	2.02	6.8	42.6	6.13	20	2	27.6	7.2	88.2	11.2833	18.8	25.6	4.1	6.4	69.1667
	R3	93	12.8	137	12	2.04	6.7	45.7	6.38298	18	1.8	26.4	6.4	80.2	10.0714	19.5	27.8	5	6	64.2857
Palam Priya	R1	95	11	133	9.2	1.56	6.7	44.1	4.71429	27	1.7	23.8	5.9	70.25	10.1515	16.5	25.6	5.6	6.5	47.8571
	R2	98	10.6	134	8.82	1.68	7.1	45.1	4.90654	26	2	24.6	6.5	73.8	10.4816	15	22.4	5.5	5.6	51.4286
	R3	101	10.6	131	7.6	1.58	6.5	48	4.36	26	1.9	21.4	5.5	68.4	10.7798	16.1	20	5.1	6.2	47
Azad P-1	R1	92	11.8	138	9.4	1.84	6.4	49.4	5.41624	15	1.9	27.4	6.6	77.4	13.6421	15.9	31	6	5.5	73.8889
	R2	98	12.2	141	9.86	1.82	6.6	47.5	4.85297	17	1.6	25.4	7	81	13.4797	15.5	28.8	5.2	5.6	65.4167
	R3	93	12.6	134	9.5	1.8	6.8	42.8	6.0306	18	1.5	24.2	6.34	74.2	11.7111	16.2	25.6	5.9	5.4	70.625
Pb-89	R1	88	12.6	119	10.5	1.76	8.7	48.4	6.2705	29	1.5	22.3	5.6	76	12.9176	16.6	28.8	5	5.9	81
	R2	85	11.6	123	10.24	1.86	8.4	49.9	6.77143	30	1.6	20.9	6.4	82.2	11.6667	16.3	25.6	4.5	5.6	79
	R3	90	11.6	121	10.1	1.78	8.5	48.4	5.35575	26	1.7	23.6	5.98	73.2	13.2257	17.2	22.4	4	5.4	70.8333
