# Supplementary material for: Morpho-molecular genetic diversity and population structure analysis in garden pea (Pisum sativum L.) genotypes using simple sequence repeat markers
Source: PLoS One. 2022 Sep 16;17(9):e0273499. doi: 10.1371/journal.pone.0273499 (PMC9480992; doi:10.1371/journal.pone.0273499)
Supplement: S4 Data — (XLSX) [file pone.0273499.s008.xlsx]

## Sheet: Sheet1
	L-40-1014-1	DPPMR-09-1	(PSX19-1)-1	Palam Sumool	Matar Ageta	Palam Triloki	L-0.3-139-1	L-40-1014	AP-0.3-129	L-50-113-1	SP24	Palam Priya	Pusa Shree	Pusa Prabal	DPPMFWR30	DPPMFWR27	DPPM74	DPPM65	SN22	SP22	SP6	2017/PMVAR/1	2017/PMVAR/2	2017/PMVAR/3	2017/PMVAR/4	2017/PMVAR/5	2017/PMVAR/6	2017/PMVAR/7	2018/PMVAR/1	2018/PMVAR/2	2018/PMVAR/3	2018/PMVAR/4	2018/PMVAR/5	2018/PMVAR/6	2018/PMVAR/7	2018/PMVAR/8	2019/PMVAR/1	2019/PMVAR/2	2019/PMVAR/3	2019/PMVAR/4	2019/PMVAR/5	2019/PMVAR/6	2019/PMVAR/7	2019/PMVAR/8	Pb-89	SP3	SP10	SP12	SP18
AB-68	0	0	1	1	0	1	1	0	0	1	1	1	1	1	0	0	0	0	0	0	0	0	0	0	0	0	0	0	0	0	0	0	0	0	0	0	0	0	0	0	1	0	1	0	0	0	0	0	0
	1	1	0	0	1	0	0	1	1	0	0	0	0	0	1	0	0	0	0	0	0	0	0	0	0	0	0	0	0	0	0	1	1	1	1	0	1	0	0	0	0	1	0	0	1	1	1	1	1
	0	0	0	0	0	0	0	0	0	0	0	0	0	0	0	0	1	1	1	1	1	1	1	0	1	1	1	1	1	1	0	0	0	0	0	1	0	1	1	1	0	0	0	1	0	0	0	0	0
	0	0	0	0	0	0	0	0	0	0	0	0	0	0	0	1	0	0	0	0	0	0	0	1	0	0	0	0	0	0	1	0	0	0	0	0	0	0	0	0	0	0	0	0	0	0	0	0	0
	BB	BB	AA	AA	BB	AA	AA	BB	BB	AA	AA	AA	AA	AA	BB	DD	CC	CC	CC	CC	CC	CC	CC	DD	CC	CC	CC	CC	CC	CC	DD	BB	BB	BB	BB	CC	BB	CC	CC	CC	AA	BB	AA	CC	BB	BB	BB	BB	BB
AA-92	0	0	1	1	1	1	0	9	0	0	0	0	0	0	0	0	0	0	0	0	0	0	0	0	0	0	0	0	0	0	0	0	0	0	0	0	0	0	0	0	0	0	0	0	0	0	0	0	0
	1	1	0	0	0	0	1	9	0	1	1	1	1	1	0	0	1	1	1	1	1	0	0	0	1	1	1	1	1	1	0	1	1	1	1	0	1	1	1	1	1	0	1	0	1	1	1	1	1
	0	0	0	0	0	0	0	9	1	0	0	0	0	0	1	1	0	0	0	0	0	1	1	1	0	0	0	0	0	0	1	0	0	0	0	1	0	0	0	0	0	1	0	1	0	0	0	0	0
	BB	BB	AA	AA	AA	AA	BB	".."	CC	BB	BB	BB	BB	BB	CC	CC	BB	BB	BB	BB	BB	CC	CC	CC	BB	BB	BB	BB	BB	BB	CC	BB	BB	BB	BB	CC	BB	BB	BB	BB	BB	CC	BB	CC	BB	BB	BB	BB	BB
AA339	1	1	1	1	1	1	0	1	1	1	0	0	1	0	0	0	0	0	0	0	0	0	0	1	1	0	1	1	0	1	1	0	0	1	9	1	1	0	9	0	1	1	9	0	0	0	0	0	9
	0	0	0	0	0	0	1	0	0	0	1	1	0	0	1	1	1	1	1	1	0	0	0	0	0	1	0	0	1	0	0	1	1	0	9	0	0	1	9	1	0	0	9	1	1	1	1	1	9
	0	0	0	0	0	0	0	0	0	0	0	0	0	1	0	0	0	0	0	0	1	0	0	0	0	0	0	0	0	0	0	0	0	0	9	0	0	0	9	0	0	0	9	0	0	0	0	0	9
	0	0	0	0	0	0	0	0	0	0	0	0	0	0	0	0	0	0	0	0	0	1	1	0	0	0	0	0	0	0	0	0	0	0	9	0	0	0	9	0	0	0	9	0	0	0	0	0	9
	AA	AA	AA	AA	AA	AA	BB	AA	AA	AA	BB	BB	AA	CC	BB	BB	BB	BB	BB	BB	CC	DD	DD	AA	AA	BB	AA	AA	BB	AA	AA	BB	BB	AA	".."	AA	AA	BB	".."	BB	AA	AA	".."	BB	BB	BB	BB	BB	".."
AA369	0	0	1	1	0	9	9	1	0	0	1	0	0	9	0	9	9	0	0	1	0	0	0	0	0	0	0	0	0	0	0	0	0	0	0	0	9	9	0	0	0	9	9	0	0	0	0	0	0
	1	1	0	1	1	9	9	0	1	1	0	1	1	9	1	9	9	1	1	0	1	1	1	1	1	1	1	1	1	1	1	1	1	1	1	1	9	9	1	0	1	9	9	1	1	1	1	1	1
	0	0	0	0	0	9	9	0	0	0	0	0	0	9	0	9	9	0	0	0	0	0	0	0	0	0	0	0	0	0	0	0	0	0	0	0	9	9	0	1	0	9	9	0	0	0	0	0	0
	BB	BB	AA	AB	BB	".."	".."	AA	BB	BB	AA	BB	BB	".."	BB	".."	".."	BB	BB	AA	BB	BB	BB	BB	BB	BB	BB	BB	BB	BB	BB	BB	BB	BB	BB	BB	".."	".."	BB	CC	BB	".."	".."	BB	BB	BB	BB	BB	BB
AB40	1	1	0	0	0	9	0	1	9	0	0	0	1	0	9	0	1	0	0	1	0	9	9	9	0	0	9	0	0	0	9	0	0	0	9	0	0	0	9	0	0	1	0	0	0	0	1	1	1
	0	0	1	1	1	9	1	0	9	1	1	1	0	1	9	1	0	1	1	0	1	9	9	9	1	1	9	1	1	1	9	1	1	1	9	1	1	1	9	1	1	0	1	1	0	0	0	0	0
	0	0	0	0	0	9	0	0	9	0	0	0	0	0	9	0	0	0	0	0	0	9	9	9	0	0	9	0	0	0	9	0	0	0	9	0	0	0	9	0	0	0	0	0	1	1	0	0	0
	AA	AA	BB	BB	BB	".."	BB	AA	".."	BB	BB	BB	AA	BB	".."	BB	AA	BB	BB	AA	BB	".."	".."	".."	BB	BB	".."	BB	BB	BB	".."	BB	BB	BB	".."	BB	BB	BB	".."	BB	BB	AA	BB	BB	CC	CC	AA	AA	AA
AB45	1	1	0	0	0	0	0	1	1	0	0	0	0	0	0	0	0	0	0	0	0	0	0	0	0	0	0	0	0	0	0	0	0	0	0	9	0	0	0	0	0	0	0	0	0	0	0	0	0
	0	0	1	1	1	1	1	0	0	1	1	1	1	1	1	1	1	1	1	1	1	1	1	1	1	1	1	1	1	1	1	1	1	1	1	9	1	1	1	1	1	1	1	1	1	1	1	1	1
	AA	AA	BB	BB	BB	BB	BB	AA	AA	BB	BB	BB	BB	BB	BB	BB	BB	BB	BB	BB	BB	BB	BB	BB	BB	BB	BB	BB	BB	BB	BB	BB	BB	BB	BB	".."	BB	BB	BB	BB	BB	BB	BB	BB	BB	BB	BB	BB	BB
AD174	1	1	0	9	9	0	0	9	0	0	9	9	0	0	0	0	0	0	0	0	0	0	0	0	0	9	0	0	0	0	0	0	0	0	0	0	0	0	0	9	0	0	9	0	0	0	0	0	9
	0	0	1	9	9	1	1	9	1	1	9	9	1	1	1	0	1	1	1	1	1	1	1	1	1	9	0	0	0	1	1	1	1	1	1	1	1	1	1	9	1	1	9	1	1	1	1	1	9
	0	0	0	9	9	0	0	9	0	0	9	9	0	0	0	1	0	0	0	0	0	0	0	0	0	9	1	1	1	0	0	0	0	0	0	0	0	0	0	9	0	0	9	0	0	0	0	0	9
	AA	AA	BB	".."	".."	BB	BB	".."	BB	BB	".."	".."	BB	BB	BB	CC	BB	BB	BB	BB	BB	BB	BB	BB	BB	".."	CC	CC	CC	BB	BB	BB	BB	BB	BB	BB	BB	BB	BB	".."	BB	BB	".."	BB	BB	BB	BB	BB	".."
P1109	0	0	0	0	1	1	1	9	9	0	1	0	0	0	0	0	0	0	0	9	0	0	9	0	0	0	0	0	0	9	9	0	9	9	0	9	9	0	0	0	0	0	9	0	0	0	0	0	0
	1	1	1	1	0	0	0	9	9	1	0	1	1	1	0	1	1	1	1	9	1	1	9	1	1	1	1	1	1	9	9	1	9	9	1	9	9	1	0	0	1	1	9	0	1	0	0	1	1
	0	0	0	0	0	0	0	9	9	0	0	0	0	0	1	0	0	0	0	9	0	0	9	0	0	0	0	0	0	9	9	0	9	9	0	9	9	0	1	1	0	0	9	1	0	1	1	0	0
	BB	BB	BB	BB	AA	AA	AA	".."	".."	BB	AA	BB	BB	BB	CC	BB	BB	BB	BB	".."	BB	BB	".."	BB	BB	BB	BB	BB	BB	".."	".."	BB	".."	".."	BB	".."	".."	BB	CC	CC	BB	BB	".."	CC	BB	CC	CC	BB	BB
[truncated: 7 more columns]
